# Supplementary material for: Effectiveness and Safety of Ultrasound-Guided Local Paricalcitol Injection in Treating Secondary Hyperparathyroidism in ESRD: A Retrospective Study
Source: J Clin Med. 2022 Nov 21;11(22):6860. doi: 10.3390/jcm11226860 (PMC9693598; doi:10.3390/jcm11226860)
Supplement: Supplementary file 1 [file jcm-11-06860-s001.zip]

Archive with 1 entries (1 files):
- jcm-1979497-supplementary.xlsx
