# Supplementary material for: Effectiveness and Safety of Ultrasound-Guided Local Paricalcitol Injection in Treating Secondary Hyperparathyroidism in ESRD: A Retrospective Study
Source: J Clin Med. 2022 Nov 21;11(22):6860. doi: 10.3390/jcm11226860 (PMC9693598; doi:10.3390/jcm11226860)
Supplement: Supplementary file 1 [file jcm-11-06860-s001.zip › jcm-1979497-supplementary.xlsx]

## Sheet: Sheet1
Supplement Table S1. The dosage of treatment
	LPI group				IP group (n=22)
	Session 1 (n=24)	Session 2 (n=17)	Session 3 (n=8)	Total (n=24)	Total
Paricalcitol (μg/person)	47.92±2.92	48.24±2.46	48.13±2.59	98.13±39.25**	289.09±88.09
** P<0.01 compare to IP group
